# Supplementary material for: Genome-wide identification of the geranylgeranyl pyrophosphate synthase (GGPS) gene family involved in chlorophyll synthesis in cotton
Source: BMC Genomics. 2023 Apr 5;24:176. doi: 10.1186/s12864-023-09249-w (PMC10077690; doi:10.1186/s12864-023-09249-w)
Supplement: Supplementary file 1 — Additional file 1: Supplementary Table S1. Data for analysis of the physicochemical properties of GGPS family genes of the four cotton species. [file 12864_2023_9249_MOESM1_ESM.xlsx]

## Sheet: Sheet1
Gene_ID	Chromosome	Start	End	length	MW(Da)	Isoelectric Point	Subcellular Location
Gohir.A01G080500	A01	11787049	11788767	296	32817.2	7.1	Mitochondrial
Gohir.A01G093600	A01	14464889	14468698	343	39624.2	5.32	Cytoplasmic
Gohir.A01G171400	A01	108023492	108025745	340	37365.5	5.44	Cytoplasmic,Chloroplast
Gohir.A01G217600	A01	118180691	118181554	288	31151	6.97	Cytoplasmic,Chloroplast
Gohir.A05G176600	A05	17436273	17439925	343	39545	5.49	Cytoplasmic
Gohir.A07G106000	A07	19394070	19401381	421	45541.8	6.64	Mitochondrial,Chloroplast
Gohir.A10G043800	A10	4374815	4379871	418	45696.2	6.41	PlasmaMembrane,Chloroplast
Gohir.A10G094300	A10	18978838	18980668	373	40212.7	6.06	Chloroplast
Gohir.A11G044300	A11	4431828	4433658	373	40298	5.89	Chloroplast
Gohir.A11G186800	A11	28276010	28277125	372	39986.8	6.32	Chloroplast
Gohir.A13G151300	A13	98377413	98381081	419	45990.3	5.74	Cytoplasmic,Chloroplast
Gohir.A13G180700	A13	105851142	105854356	249	27196.2	4.53	Nuclear
Gohir.D01G078100	D01	12433332	12436967	343	39588.2	5.33	Cytoplasmic
Gohir.D01G162400	D01	56209208	56211752	340	37420.6	5.94	Cytoplasmic,Chloroplast
Gohir.D01G206500	D01	63774313	63775178	288	31317.1	6.98	Cytoplasmic,Chloroplast
Gohir.D02G106300	D02	27917539	27918445	131	14371.5	7.19	Cytoplasmic,Chloroplast
Gohir.D05G180000	D05	15895896	15900026	343	39415.9	6.26	Cytoplasmic
Gohir.D05G371900	D05	64097829	64098989	309	34212.6	6.42	Mitochondrial,Chloroplast
Gohir.D09G067700	D09	33008670	33011736	252	28188.9	4.53	Cytoplasmic,Nuclear
Gohir.D10G093500	D10	12641449	12643312	373	40199.8	6.61	Chloroplast,Cytoplasmic
Gohir.D10G093600	D10	12646303	12647677	306	32912.6	5.4	Cytoplasmic,Chloroplast
Gohir.D10G093700	D10	12684088	12685291	306	32938.7	5.4	Cytoplasmic,Chloroplast
Gohir.D10G093800	D10	12714182	12715509	306	32852.5	5.4	Cytoplasmic,Chloroplast
Gohir.D10G093900	D10	12724725	12725944	306	32908.7	5.4	Cytoplasmic,Chloroplast
Gohir.D10G121100	D10	21035744	21036923	209	22456.7	5.14	Cytoplasmic
Gohir.D11G193300	D11	23049898	23051523	372	40018.9	6.51	Chloroplast
Gohir.D13G155500	D13	53196360	53200123	419	46093.3	5.23	Chloroplast,Chloroplast
Gobar.1Z064100	scaffold_1818	12035	13801	373	40298	5.89	Chloroplast
Gobar.1Z149400	scaffold_504	13791	14951	309	34212.6	6.42	Mitochondrial,Chloroplast
Gobar.A01G094600	A01	13846974	13850706	343	39580.1	5.32	Cytoplasmic
Gobar.A01G181100	A01	101923227	101925462	340	37350.5	5.44	Cytoplasmic,Chloroplast
Gobar.A01G230200	A01	111666365	111672238	261	28220.4	6.61	Cytoplasmic,Chloroplast
Gobar.A01G230300	A01	111680028	111680933	302	32800.7	6.42	Cytoplasmic,Chloroplast
Gobar.A05G185000	A05	16770902	16774655	343	39545	5.49	Cytoplasmic
Gobar.A10G100400	A10	18135395	18137221	373	40212.7	6.06	Chloroplast
Gobar.A11G197300	A11	27025886	27032748	362	38962.9	7.5	Chloroplast
Gobar.A13G167800	A13	95617458	95621131	249	27887.4	4.22	Cytoplasmic,Chloroplast
Gobar.D01G096900	D01	11730207	11733893	419	45990.3	5.74	Cytoplasmic
Gobar.D01G195100	D01	54141918	54144310	343	39590.2	5.33	Cytoplasmic,Chloroplast
Gobar.D01G244900	D01	61451184	61452089	340	37420.6	5.94	Cytoplasmic,Chloroplast
Gobar.D02G121600	D02	26307239	26308040	302	32984.9	6.59	Cytoplasmic
Gobar.D05G185600	D05	15162191	15166309	131	14371.5	7.19	Cytoplasmic
Gobar.D10G101700	D10	11977141	11978982	343	39488	6	Chloroplast
Gobar.D10G101800	D10	11987321	11988614	373	40215.7	6.43	Cytoplasmic
Gobar.D10G101900	D10	11995204	11996500	306	32938.7	5.4	Cytoplasmic
Gobar.D10G133000	D10	20424843	20425469	306	32938.7	5.4	Cytoplasmic
Gobar.D11G049700	D11	3805290	3807090	373	40314	5.89	Chloroplast
Gobar.D11G204500	D11	21965070	21966185	372	40018.9	6.51	Chloroplast
Gobar.D13G178300	D13	49007523	49011212	419	46079.3	5.23	Chloroplast
Gorai.002G102700	Chr02	13109055	13112533	343	39576.2	5.33	Cytoplasmic
Gorai.002G201300	Chr02	54257148	54259425	340	37420.6	5.94	Cytoplasmic,Chloroplast
Gorai.002G251300	Chr02	61478039	61478950	304	33175.2	7.21	Cytoplasmic,Chloroplast
Gorai.002G251400	Chr02	61495496	61496392	263	28451.6	6.39	Cytoplasmic,Chloroplast
Gorai.005G054800	Chr05	5538746	5539419	194	21109.8	4.44	Cytoplasmic
Gorai.007G051300	Chr07	3627674	3629732	373	40298	5.89	Chloroplast
Gorai.007G206700	Chr07	21503426	21505154	372	39950.8	6.32	Chloroplast
Gorai.009G184900	Chr09	14229583	14232904	343	39484	6	Cytoplasmic
Gorai.009G440100	Chr09	69132085	69133510	309	34144.4	6.35	Mitochondrial,Chloroplast
Gorai.011G102700	Chr11	11773989	11775684	373	40196.8	6.61	Chloroplast
Gorai.011G102800	Chr11	11806507	11808032	241	25902.6	5.36	Cytoplasmic
Gorai.011G103000	Chr11	11829644	11830952	306	33030.9	5.41	Cytoplasmic,Chloroplast
Gorai.011G133100	Chr11	20184587	20185949	209	22456.7	5.14	Cytoplasmic
Gorai.013G176100	Chr13	46544093	46547908	419	46079.3	5.23	Cytoplasmic,Chloroplast
Ga01G0996	Chr01	15314705	15317736	342	39638.2	5.32	Cytoplasmic
Ga02G1154	Chr02	87578352	87580175	339	37295.4	5.28	Cytoplasmic,Chloroplast
Ga02G1682	Chr02	97971994	97972899	301	32783.7	6.5	Cytoplasmic,Chloroplast
Ga05G1882	Chr05	17005420	17008180	342	39531	5.48	Cytoplasmic
Ga07G1148	Chr07	17736594	17743283	420	45510.8	6.64	Mitochondrial,Chloroplast
Ga08G1849	Chr08	113035908	113038417	230	24881.6	7.84	Cytoplasmic
Ga10G2041	Chr10	109619096	109620214	372	40164.6	6.06	Chloroplast
Ga10G2614	Chr10	125196516	125201031	417	45678.2	6.41	PlasmaMembrane,Chloroplast
Ga11G2014	Chr11	95407862	95408977	371	39956.8	6.32	Chloroplast
Ga11G3613	Chr11	120190935	120192053	372	40310	5.89	Chloroplast
Ga13G1896	Chr13	109881543	109884501	418	45990.3	5.74	Cytoplasmic,Chloroplast
Ga13G2274	Chr13	118047347	118049427	248	27184.1	4.53	Nuclear
Additional file 1: Supplementary Table S1: Data for analysis of the physicochemical properties of GGPS family genes of the four cotton species.
