# Supplementary material for: Genome-wide identification of the geranylgeranyl pyrophosphate synthase (GGPS) gene family involved in chlorophyll synthesis in cotton
Source: BMC Genomics. 2023 Apr 5;24:176. doi: 10.1186/s12864-023-09249-w (PMC10077690; doi:10.1186/s12864-023-09249-w)
Supplement: Supplementary file 2 — Additional file 2: Supplementary Table S2. Ka/Ks analysis of the homologous GGPS gene family. [file 12864_2023_9249_MOESM2_ESM.xlsx]

## Sheet: Sheet1
Gene_ID	Ka	Ks	Ka/Ks
Gohir.D01G078100 - Gohir.D05G180000	0.123529	4.05907	0.0304328
Gohir.A05G176600 - Gohir.D01G078100	0.122191	3.51873	0.034726
Gohir.A01G093600 - Gohir.D05G180000	0.128007	3.56653	0.0358913
Gohir.A01G093600 - Gohir.A05G176600	0.126548	3.17621	0.0398426
Gohir.A11G044300 - Gohir.D11G193300	0.0770566	0.558639	0.137936
Gohir.A11G044300 - Gohir.A11G186800	0.080283	0.580805	0.138227
Gohir.A11G186800 - Gohir.D10G093900	0.0718049	0.518627	0.138452
Gohir.A11G186800 - Gohir.D10G093600	0.0753978	0.529013	0.142525
Gohir.D10G093900 - Gohir.D11G193300	0.0711474	0.498461	0.142734
Gohir.D10G093600 - Gohir.D11G193300	0.0747681	0.50717	0.147422
Gohir.A11G186800 - Gohir.D10G093700	0.0774059	0.524579	0.147558
Gohir.D10G093700 - Gohir.D11G193300	0.0766622	0.504819	0.151861
Gohir.A11G186800 - Gohir.D10G093800	0.07945	0.509473	0.155946
Gohir.A10G094300 - Gohir.A11G186800	0.0838324	0.529259	0.158396
Gohir.A11G186800 - Gohir.D10G093500	0.0832356	0.520857	0.159805
Gohir.D10G093800 - Gohir.D11G193300	0.0787803	0.487953	0.161451
Gohir.A10G094300 - Gohir.D11G193300	0.0841712	0.518336	0.162387
Gohir.D10G093600 - Gohir.D10G093700	0.0015391	0.009454	0.162799
Gohir.D10G093500 - Gohir.D11G193300	0.0836947	0.510134	0.164064
Gohir.A11G044300 - Gohir.D10G093900	0.0713447	0.424487	0.168073
Gohir.A11G044300 - Gohir.D10G093500	0.0736646	0.435386	0.169194
Gohir.A10G094300 - Gohir.A11G044300	0.0742016	0.434831	0.170645
Gohir.A11G044300 - Gohir.D10G093600	0.0749295	0.435502	0.172053
Gohir.A11G044300 - Gohir.D10G093700	0.0766394	0.434327	0.176456
Gohir.A11G044300 - Gohir.D10G093800	0.0786579	0.420217	0.187184
Gohir.A13G151300 - Gohir.D13G155500	0.0153066	0.0461098	0.331961
Gohir.A01G217600 - Gohir.D01G206500	0.0341021	0.0882585	0.386389
Gohir.A01G171400 - Gohir.D01G162400	0.0145065	0.0303594	0.477826
Gohir.D10G093500 - Gohir.D10G093900	0.0113746	0.0214172	0.531097
Gohir.D10G093500 - Gohir.D10G093600	0.0145558	0.0253524	0.574139
Gohir.D10G093500 - Gohir.D10G093700	0.0159009	0.0257828	0.616722
Gohir.A05G176600 - Gohir.D05G180000	0.00814226	0.0116282	0.700218
Gohir.A10G094300 - Gohir.D10G093900	0.0187676	0.0262795	0.714152
Gohir.A10G094300 - Gohir.D10G093600	0.0221019	0.0298873	0.739507
Gohir.A01G093600 - Gohir.D01G078100	0.0113574	0.0150257	0.755864
Gohir.A10G094300 - Gohir.D10G093700	0.0234664	0.030185	0.777419
Gohir.A11G186800 - Gohir.D11G193300	0.00869709	0.0108427	0.802116
Gohir.D10G093600 - Gohir.D10G093800	0.00317062	0.00391974	0.808886
Gohir.D10G093600 - Gohir.D10G093900	0.0031707	0.00391873	0.809115
Gohir.D10G093500 - Gohir.D10G093800	0.0177193	0.0193805	0.914287
Gohir.A10G094300 - Gohir.D10G093500	0.014906	0.0143656	1.03762
Gohir.D10G093700 - Gohir.D10G093900	0.00451516	0.00432427	1.04414
Gohir.D10G093700 - Gohir.D10G093800	0.0045176	0.00432028	1.04567
Gohir.A10G094300 - Gohir.D10G093800	0.0252589	0.0240517	1.05019
Gobar.D05G185600 - Gobar.D01G096900	0.11831	4.18824	0.028248
Gobar.A05G185000 - Gobar.D01G096900	0.119466	3.54426	0.033707
Gobar.D05G185600 - Gobar.A01G094600	0.126351	3.70948	0.034062
Gobar.A05G185000 - Gobar.A01G094600	0.127296	3.22014	0.039531
Gobar.1Z064100 - Gobar.D11G049700	0.00109545	0.026355	0.041565
Gobar.1Z064100 - Gobar.D11G204500	0.0770566	0.558639	0.137936
Gobar.D11G204500 - Gobar.D11G049700	0.0784186	0.54259	0.144527
Gobar.D11G204500 - Gobar.D10G101800	0.0729345	0.497762	0.146525
Gobar.D11G204500 - Gobar.D10G101900	0.0729345	0.497762	0.146525
Gobar.D11G204500 - Gobar.D10G101700	0.0826446	0.515826	0.160218
Gobar.D11G204500 - Gobar.A10G100400	0.0841712	0.518336	0.162387
Gobar.D11G049700 - Gobar.D10G101800	0.0744736	0.447059	0.166586
Gobar.D11G049700 - Gobar.D10G101900	0.0744736	0.447059	0.166586
Gobar.1Z064100 - Gobar.A10G100400	0.0742016	0.434831	0.170645
Gobar.D11G049700 - Gobar.A10G100400	0.0755761	0.440546	0.171551
Gobar.1Z064100 - Gobar.D10G101800	0.0730008	0.425444	0.171587
Gobar.1Z064100 - Gobar.D10G101900	0.0730008	0.425444	0.171587
Gobar.1Z064100 - Gobar.D10G101700	0.0748707	0.433939	0.172537
Gobar.D11G049700 - Gobar.D10G101700	0.076263	0.439718	0.173436
Gobar.A13G167800 - Gobar.D13G178300	0.0141454	0.049637	0.284977
Gobar.A01G230300 - Gobar.D01G244900	0.0325319	0.0888602	0.366102
Gobar.A01G181100 - Gobar.D01G195100	0.0133947	0.0334147	0.400861
Gobar.D05G185600 - Gobar.A05G185000	0.00665619	0.0163647	0.406741
Gobar.A01G094600 - Gobar.D01G096900	0.0101316	0.0148078	0.684209
Gobar.D10G101700 - Gobar.D10G101800	0.0113593	0.0164159	0.691967
Gobar.D10G101700 - Gobar.D10G101900	0.0113593	0.0164159	0.691967
Gobar.A01G230200 - Gobar.D01G244900	0.0312985	0.0419457	0.746167
Gobar.D10G101800 - Gobar.A10G100400	0.0202892	0.0260549	0.778709
Gobar.D10G101900 - Gobar.A10G100400	0.0202892	0.0260549	0.778709
Gobar.A01G230300 - Gobar.A01G230200	0.965815	1.12264	0.860307
Gobar.D10G101700 - Gobar.A10G100400	0.0160106	0.0109155	1.46679
Gorai.009G184900 - Gorai.002G102700	0.117272	3.43561	0.0341343
Gorai.005G054800 - Gorai.011G133100	0.0452979	0.0871974	0.519486
Gorai.007G051300 - Gorai.011G102700	0.0771944	0.431671	0.178827
Gorai.007G206700 - Gorai.007G051300	0.0767637	0.576917	0.133058
Gorai.007G051300 - Gorai.011G103000	0.0724688	0.455008	0.159269
Gorai.007G206700 - Gorai.011G102700	0.0849417	0.52732	0.161082
Gorai.007G206700 - Gorai.011G103000	0.0707947	0.510632	0.138641
Gorai.011G103000 - Gorai.011G102700	0.0149937	0.0137008	1.09436
Ga01G0996 - Ga05G1882	0.128361	3.14896	0.0407629
Ga10G2041 - Ga11G3613	0.0740883	0.42578	0.174006
Ga10G2041 - Ga11G2014	0.0827556	0.527254	0.156956
Ga11G2014 - Ga11G3613	0.0790782	0.56646	0.139601
	Additional file 2: Supplementary Table S2: Ka/Ks analysis of the homologous GGPS gene family.
