# Supplementary material for: Genome-wide identification of the geranylgeranyl pyrophosphate synthase (GGPS) gene family involved in chlorophyll synthesis in cotton
Source: BMC Genomics. 2023 Apr 5;24:176. doi: 10.1186/s12864-023-09249-w (PMC10077690; doi:10.1186/s12864-023-09249-w)
Supplement: Supplementary file 3 — Additional file 3: Supplementary Table S3. List of genes and their accession IDs for G. hirsutum, G. arboreum, G. raimondii, G. barbadense and A. thaliana. [file 12864_2023_9249_MOESM3_ESM.xlsx]

## Sheet: Sheet1
Gene_name	Accession_ID
Gohir.A01G080500	XM_016846296
Gohir.A01G171400	XM_016850108
Gohir.A05G176600	XM_016832405
Gohir.A07G106000	XM_016888573
Gohir.A10G043800	XM_016870407
Gohir.A10G094300	XM_016823008
Gohir.A11G044300	XM_041080674
Gohir.A11G186800	XM_016821703
Gohir.A13G151300	XM_016820615
Gohir.A13G180700	XM_016818449
Gohir.D01G078100	XM_016852393
Gohir.D01G162400	XM_016852414
Gohir.D02G106300	XM_016835353
Gohir.D05G180000	XM_016832405
Gohir.D05G371900	XM_016876980
Gohir.D09G067700	XM_016816748
Gohir.D10G121100	XM_016843529
Gohir.D11G193300	XM_016892948
Gohir.A01G093600	XM_041076810
Gohir.A01G217600	XM_041115374
Gohir.D01G206500	XM_016829196
Gohir.D10G093500	XM_016843174
Gohir.D10G093600	XM_041103130
Gohir.D10G093700	XM_041103131
Gohir.D10G093800	XM_041101912
Gohir.D10G093900	XM_041103132
Gohir.D13G155500	XM_016850198
Gorai.009G440100	XM_012588374
Gorai.009G184900	XM_012590056
Gorai.007G206700	XM_012636247
Gorai.007G051300	XM_012633693
Gorai.013G176100	XM_012607488
Gorai.002G102700	XM_012606777
Gorai.002G251400	XM_052626214
Gorai.002G201300	XM_012612159
Gorai.002G251300	XM_052626214
Gorai.005G054800	XM_012633693
Gorai.011G133100	XM_052622396
Gorai.011G103000	XM_012599522
Gorai.011G102800	XM_012599522
Gorai.011G102700	XM_012599522
Ga01G0996	XM_017786461
Ga02G1154	XM_017767935
Ga02G1682	XM_017767133
Ga05G1882	XM_016832405
Ga07G1148	XM_017785037
Ga08G1849	XM_017769172
Ga10G2041	XM_017791687
Ga10G2614	XM_017793596
Ga11G2014	XM_017765322
Ga11G3613	XM_017782669
Ga13G1896	XM_017764373
Ga13G2274	XM_017761478
Gobar.1Z064100	PAC:42310303
Gobar.1Z149400	PAC:42284334
Gobar.A01G094600	PAC:42292873
Gobar.A01G181100	PAC:42293532
Gobar.A01G230200	PAC:42293316
Gobar.A01G230300	PAC:42293175
Gobar.A05G185000	PAC:42278417
Gobar.A10G100400	PAC:42355311
Gobar.A11G197300	PAC:42314737
Gobar.A13G167800	PAC:42265237
Gobar.D01G096900	PAC:42305713
Gobar.D01G195100	PAC:42303237
Gobar.D01G244900	PAC:42303192
Gobar.D02G121600	PAC:42329697
Gobar.D05G185600	PAC:42268456
Gobar.D10G101700	PAC:42342025
Gobar.D10G101800	PAC:42344170
Gobar.D10G101900	PAC:42343257
Gobar.D10G133000	PAC:42341873
Gobar.D11G049700	PAC:42339323
Gobar.D11G204500	PAC:42337953
Gobar.D13G178300	PAC:42347514
AT4G38460	AF339725
AT3G14530	NM_112315
AT2G18620	NM_127418
AT3G20160	DQ446678
AT3G29430	DQ056612
AT3G14550	NM_001338122
AT4G17190	NM_117823
AT2G18640	NM_127420
AT3G14510	NM_112315
AT3G32040	NM_114027
AT4G36810	NM_119845
AT1G49530	NM_103841
AT2G34630	NM_179903
AT2G23800	NM_127943
AT5G47770	NM_124151
AT1G17050	NM_101565
AT1G78510	NM_106498
Additional file 3: Supplementary Table S3: List of genes and their accession IDs for G. hirsutum, G. arboreum, G. raimondii, G. barbadense and A. thaliana.
